# Supplementary material for: Fast and robust optical flow for time-lapse microscopy using super-voxels
Source: Bioinformatics. 2012 Dec 14;29(3):373–80. doi: 10.1093/bioinformatics/bts706 (PMC3562071; doi:10.1093/bioinformatics/bts706)
Supplement: Supplementary Data [file supp_bts706_Supplement.zip]

Archive with 9 entries (9 files):
- bioinfo.cls
- Figure_S1.jpg
- Figure_S2.jpg
- natbib.bst
- natbib.sty
- OpticalFlow-SupplementaryMaterials.aux
- OpticalFlow-SupplementaryMaterials.log
- OpticalFlow-SupplementaryMaterials.synctex.gz
- OpticalFlow-SupplementaryMaterials.tex
