# Supplementary material for: Fast and robust optical flow for time-lapse microscopy using super-voxels
Source: Bioinformatics. 2012 Dec 14;29(3):373–80. doi: 10.1093/bioinformatics/bts706 (PMC3562071; doi:10.1093/bioinformatics/bts706)
Supplement: Supplementary Data [file supp_bts706_Supplement.zip › OpticalFlow-SupplementaryMaterials.aux]

\relax 
\newcplabel{^_1}{1}
\@writefile{toc}{\contentsline {section}{\numberline {1}RESULTS IN LIGHT SHEET MICROSCOPY DATA}{1}}
\@writefile{toc}{\contentsline {subsection}{\numberline {{1.1}}Accuracy of ground truth in real data}{1}}
\@writefile{toc}{\contentsline {subsection}{\numberline {{1.2}}Cell division in Fig.\nobreakspace  {}4D}{1}}
\newlabel{subsec:cellDivision}{{{1.2}}{1}}
\@writefile{lot}{\contentsline {table}{\numberline {S1}{\ignorespaces Accuracy results presented in Table\nobreakspace  {}2 in the main text considering only dividing cells (24 out of 309) in subregion shown in Fig.\nobreakspace  {}4C.}}{1}}
\newlabel{table:test2onlyDivisions}{{S1}{1}}
\@writefile{lot}{\contentsline {table}{\numberline {S2}{\ignorespaces Accuracy results presented in Table\nobreakspace  {}2 in the main text considering only non-dividing cells (285 out of 309) in subregion shown in Fig.\nobreakspace  {}4C. Optical flow accuracy is better for non-dividing cells.}}{1}}
\newlabel{table:test2onlyNonDivisions}{{S2}{1}}
\@writefile{toc}{\contentsline {subsection}{\numberline {{1.3}}Relevance of different algorithmic elements}{1}}
\newlabel{subsec:algorithmicElements}{{{1.3}}{1}}
\@writefile{toc}{\contentsline {subsection}{\numberline {{1.4}}Supplementary movies}{2}}
\@writefile{toc}{\contentsline {section}{\numberline {2}RESULTS IN SYNTHETIC DATA}{2}}
\@writefile{toc}{\contentsline {subsection}{\numberline {{2.1}}Simulation}{2}}
\global\@namedef{@lastpage@}{3}
\@writefile{lof}{\contentsline {figure}{\numberline {S1}{\ignorespaces (A) Enlarged section of a 2D slice of the real microscopy data presented in Fig.\nobreakspace  {}1 in the main text and analyzed for optical flow in Fig.\nobreakspace  {}4 using ground truth. Red arrow points to the nucleus of daughter cells from a recent division event, where the optical flow introduces a major mistake since it is linked in the MRF with the other daughter cell above it from a different mother cell. (B) 2D slice of simulated data for SNR$=10$, cell density $=1.5$, no photobleaching and all dividing cells. Some daughter cells are occluded by other cells, since the underlying division occurred along the z-axis. (C) 2D slice of simulated data for SNR$=2$, cell density $=2$, no photobleaching and cells with three types of motion (linear, Brownian and cell division). All panels represent an 80x60 pixels image patch. In the "composite" column magenta represents the image in time $t$ and cyan represents the image at time $t+1$.}}{3}}
\newlabel{fig:imageSyntheticData}{{S1}{3}}
\@writefile{toc}{\contentsline {subsection}{\numberline {{2.2}}Validation}{3}}
\@writefile{toc}{\contentsline {subsection}{\numberline {{2.3}}Accuracy results}{3}}
\@writefile{lof}{\contentsline {figure}{\numberline {S2}{\ignorespaces Summary of accuracy results for optical flow in synthetic data in different conditions. Each test was run 8 times to obtain error bars (dashed lines in panels A and B). (A) Same curves as in Fig.\nobreakspace  {}5 in the main text for synthetic data using SNR$=10$, cell density $=1.5$, no photobleaching and only linear movements. The data conditions and accuracy results are very similar to the ones shown in Fig.\nobreakspace  {}4A. (B) Same curves as in Fig.\nobreakspace  {}5 in the main text for synthetic data using SNR$=10$, cell density $=1.5$, no photobleaching and only cell divisions. The data conditions and accuracy results are very similar to the ones shown in Fig.\nobreakspace  {}4B although the shape changes during cell divisions are more extreme in our simulations (Fig.\nobreakspace  {}S1\hbox {}), which displaces the curves to the right and produces worse results for the baseline method ITK-multiscale-Curvature. (C) Accuracy results for different SNR using cell density $=1.5$, no photobleaching and all 3 motions (linear, Brownian and cell division). (D) Accuracy results for different cell densities using SNR $=10$, no photobleaching and all 3 motions. (E) Accuracy results with photobleaching effects using SNR $=10$, cell density $=1.5$ and all 3 motions. On average, accuracy results are comparable. However, photobleaching widens the error bars. (F) Accuracy results for different motions using SNR $=10$ cell density $=1.5$ and no photobleaching. For simple linear motions most methods perform almost perfectly while our method clearly outperforms the baseline ITK methods in more complex dynamics. "All" refers to a dataset containing $1/3$ of nuclei with linear dynamics, $1/3$ with Brownian and $1/3$ with divisions.}}{4}}
\newlabel{fig:resultsSyntheticData}{{S2}{4}}
