# Supplementary material for: Fast and robust optical flow for time-lapse microscopy using super-voxels
Source: Bioinformatics. 2012 Dec 14;29(3):373–80. doi: 10.1093/bioinformatics/bts706 (PMC3562071; doi:10.1093/bioinformatics/bts706)
Supplement: Supplementary Data [file supp_bts706_Supplement.zip › OpticalFlow-SupplementaryMaterials.log]

This is pdfTeX, Version 3.1415926-2.3-1.40.12 (MiKTeX 2.9) (preloaded format=pdflatex 2012.10.15)  16 NOV 2012 16:09
entering extended mode
**OpticalFlow-SupplementaryMaterials.tex

(C:\Users\Fernando\Presentations\OpticalFlowLSM-2012\reviewsBioinformatics2\fin
alResubmissionSupplementary\OpticalFlow-SupplementaryMaterials.tex
LaTeX2e <2011/06/27>
Babel <v3.8m> and hyphenation patterns for english, afrikaans, ancientgreek, ar
abic, armenian, assamese, basque, bengali, bokmal, bulgarian, catalan, coptic, 
croatian, czech, danish, dutch, esperanto, estonian, farsi, finnish, french, ga
lician, german, german-x-2009-06-19, greek, gujarati, hindi, hungarian, iceland
ic, indonesian, interlingua, irish, italian, kannada, kurmanji, lao, latin, lat
vian, lithuanian, malayalam, marathi, mongolian, mongolianlmc, monogreek, ngerm
an, ngerman-x-2009-06-19, nynorsk, oriya, panjabi, pinyin, polish, portuguese, 
romanian, russian, sanskrit, serbian, slovak, slovenian, spanish, swedish, swis
sgerman, tamil, telugu, turkish, turkmen, ukenglish, ukrainian, uppersorbian, u
senglishmax, welsh, loaded.

(C:\Users\Fernando\Presentations\OpticalFlowLSM-2012\reviewsBioinformatics2\fin
alResubmissionSupplementary\bioinfo.cls
Document Class: bioinfo 2003/02/08 0.1
("C:\Program Files (x86)\MiKTeX 2.9\tex\latex\base\inputenc.sty"
Package: inputenc 2008/03/30 v1.1d Input encoding file
\inpenc@prehook=\toks14
\inpenc@posthook=\toks15
)
("C:\Program Files (x86)\MiKTeX 2.9\tex\latex\crop\crop.sty"
Package: crop 2003/05/20 v1.9 crop marks (mf)
\stockwidth=\dimen102
\stockheight=\dimen103
\CROP@index=\count79

("C:\Program Files (x86)\MiKTeX 2.9\tex\latex\graphics\color.sty"
Package: color 2005/11/14 v1.0j Standard LaTeX Color (DPC)

("C:\Program Files (x86)\MiKTeX 2.9\tex\latex\00miktex\color.cfg"
File: color.cfg 2007/01/18 v1.5 color configuration of teTeX/TeXLive
)
Package color Info: Driver file: pdftex.def on input line 130.

("C:\Program Files (x86)\MiKTeX 2.9\tex\latex\pdftex-def\pdftex.def"
File: pdftex.def 2011/05/27 v0.06d Graphics/color for pdfTeX

("C:\Program Files (x86)\MiKTeX 2.9\tex\generic\oberdiek\infwarerr.sty"
Package: infwarerr 2010/04/08 v1.3 Providing info/warning/error messages (HO)
)
("C:\Program Files (x86)\MiKTeX 2.9\tex\generic\oberdiek\ltxcmds.sty"
Package: ltxcmds 2011/11/09 v1.22 LaTeX kernel commands for general use (HO)
)
\Gread@gobject=\count80
))
("C:\Program Files (x86)\MiKTeX 2.9\tex\latex\graphics\graphics.sty"
Package: graphics 2009/02/05 v1.0o Standard LaTeX Graphics (DPC,SPQR)

("C:\Program Files (x86)\MiKTeX 2.9\tex\latex\graphics\trig.sty"
Package: trig 1999/03/16 v1.09 sin cos tan (DPC)
)
("C:\Program Files (x86)\MiKTeX 2.9\tex\latex\00miktex\graphics.cfg"
File: graphics.cfg 2007/01/18 v1.5 graphics configuration of teTeX/TeXLive
)
Package graphics Info: Driver file: pdftex.def on input line 91.
)
\CROP@offset=\count81
Package crop Info: Local config file crop.cfg used on input line 605.

("C:\Program Files (x86)\MiKTeX 2.9\tex\xelatex\xetexconfig\crop.cfg"))
("C:\Program Files (x86)\MiKTeX 2.9\tex\latex\graphics\graphicx.sty"
Package: graphicx 1999/02/16 v1.0f Enhanced LaTeX Graphics (DPC,SPQR)

("C:\Program Files (x86)\MiKTeX 2.9\tex\latex\graphics\keyval.sty"
Package: keyval 1999/03/16 v1.13 key=value parser (DPC)
\KV@toks@=\toks16
)
\Gin@req@height=\dimen104
\Gin@req@width=\dimen105
)
("C:\Program Files (x86)\MiKTeX 2.9\tex\latex\ams\math\amsmath.sty"
Package: amsmath 2000/07/18 v2.13 AMS math features
\@mathmargin=\skip41

For additional information on amsmath, use the `?' option.
("C:\Program Files (x86)\MiKTeX 2.9\tex\latex\ams\math\amstext.sty"
Package: amstext 2000/06/29 v2.01

("C:\Program Files (x86)\MiKTeX 2.9\tex\latex\ams\math\amsgen.sty"
File: amsgen.sty 1999/11/30 v2.0
\@emptytoks=\toks17
\ex@=\dimen106
))
("C:\Program Files (x86)\MiKTeX 2.9\tex\latex\ams\math\amsbsy.sty"
Package: amsbsy 1999/11/29 v1.2d
\pmbraise@=\dimen107
)
("C:\Program Files (x86)\MiKTeX 2.9\tex\latex\ams\math\amsopn.sty"
Package: amsopn 1999/12/14 v2.01 operator names
)
\inf@bad=\count82
LaTeX Info: Redefining \frac on input line 211.
\uproot@=\count83
\leftroot@=\count84
LaTeX Info: Redefining \overline on input line 307.
\classnum@=\count85
\DOTSCASE@=\count86
LaTeX Info: Redefining \ldots on input line 379.
LaTeX Info: Redefining \dots on input line 382.
LaTeX Info: Redefining \cdots on input line 467.
\Mathstrutbox@=\box26
\strutbox@=\box27
\big@size=\dimen108
LaTeX Font Info:    Redeclaring font encoding OML on input line 567.
LaTeX Font Info:    Redeclaring font encoding OMS on input line 568.
\macc@depth=\count87
\c@MaxMatrixCols=\count88
\dotsspace@=\muskip10
\c@parentequation=\count89
\dspbrk@lvl=\count90
\tag@help=\toks18
\row@=\count91
\column@=\count92
\maxfields@=\count93
\andhelp@=\toks19
\eqnshift@=\dimen109
\alignsep@=\dimen110
\tagshift@=\dimen111
\tagwidth@=\dimen112
\totwidth@=\dimen113
\lineht@=\dimen114
\@envbody=\toks20
\multlinegap=\skip42
\multlinetaggap=\skip43
\mathdisplay@stack=\toks21
LaTeX Info: Redefining \[ on input line 2666.
LaTeX Info: Redefining \] on input line 2667.
)
("C:\Program Files (x86)\MiKTeX 2.9\tex\latex\tools\array.sty"
Package: array 2008/09/09 v2.4c Tabular extension package (FMi)
\col@sep=\dimen115
\extrarowheight=\dimen116
\NC@list=\toks22
\extratabsurround=\skip44
\backup@length=\skip45
)
("C:\Program Files (x86)\MiKTeX 2.9\tex\latex\amsfonts\amssymb.sty"
Package: amssymb 2009/06/22 v3.00

("C:\Program Files (x86)\MiKTeX 2.9\tex\latex\amsfonts\amsfonts.sty"
Package: amsfonts 2009/06/22 v3.00 Basic AMSFonts support
\symAMSa=\mathgroup4
\symAMSb=\mathgroup5
LaTeX Font Info:    Overwriting math alphabet `\mathfrak' in version `bold'
(Font)                  U/euf/m/n --> U/euf/b/n on input line 96.
))
("C:\Program Files (x86)\MiKTeX 2.9\tex\latex\sttools\flushend.sty"
Package: flushend 1997/10/01
\@aaa=\box28
\@ccc=\box29
\@viper=\box30
\hold@viper=\box31
\atColsBreak=\toks23
\@extra@skip=\dimen117
\@nd@page@rule=\dimen118
)
("C:\Program Files (x86)\MiKTeX 2.9\tex\latex\sttools\stfloats.sty"
Package: stfloats 1999/10/22
\@dblbotnum=\count94
\c@dblbotnumber=\count95
)
("C:\Program Files (x86)\MiKTeX 2.9\tex\latex\ams\classes\amsthm.sty"
Package: amsthm 2004/08/06 v2.20
\thm@style=\toks24
\thm@bodyfont=\toks25
\thm@headfont=\toks26
\thm@notefont=\toks27
\thm@headpunct=\toks28
\thm@preskip=\skip46
\thm@postskip=\skip47
\thm@headsep=\skip48
\dth@everypar=\toks29
)
("C:\Program Files (x86)\MiKTeX 2.9\tex\latex\ltxmisc\chngpage.sty"
Package: chngpage 2003/08/10 v1.2 change page layout
\c@cp@cnt=\count96
\c@cp@tempcnt=\count97
)
("C:\Program Files (x86)\MiKTeX 2.9\tex\latex\psnfss\times.sty"
Package: times 2005/04/12 PSNFSS-v9.2a (SPQR) 
)
\c@section=\count98
\c@subsection=\count99
\c@subsubsection=\count100
\c@paragraph=\count101
\c@subparagraph=\count102
\c@figure=\count103
\c@table=\count104
\dropfromtop=\skip49
\extraspace=\skip50
\aboveskipchk=\skip51
\abovecaptionskip=\skip52
\belowcaptionskip=\skip53
\rotdimen=\dimen119
\tempdime=\dimen120
\temptbox=\box32

(C:\Users\Fernando\Presentations\OpticalFlowLSM-2012\reviewsBioinformatics2\fin
alResubmissionSupplementary\natbib.sty
Package: natbib 2000/07/24 7.0a (PWD)
\bibhang=\skip54
\bibsep=\skip55
LaTeX Info: Redefining \cite on input line 508.
\c@NAT@ctr=\count105
))
(C:\Users\Fernando\Presentations\OpticalFlowLSM-2012\reviewsBioinformatics2\fin
alResubmissionSupplementary\OpticalFlow-SupplementaryMaterials.aux)
LaTeX Font Info:    Checking defaults for OML/cmm/m/it on input line 11.
LaTeX Font Info:    ... okay on input line 11.
LaTeX Font Info:    Checking defaults for T1/cmr/m/n on input line 11.
LaTeX Font Info:    ... okay on input line 11.
LaTeX Font Info:    Checking defaults for OT1/cmr/m/n on input line 11.
LaTeX Font Info:    ... okay on input line 11.
LaTeX Font Info:    Checking defaults for OMS/cmsy/m/n on input line 11.
LaTeX Font Info:    ... okay on input line 11.
LaTeX Font Info:    Checking defaults for OMX/cmex/m/n on input line 11.
LaTeX Font Info:    ... okay on input line 11.
LaTeX Font Info:    Checking defaults for U/cmr/m/n on input line 11.
LaTeX Font Info:    ... okay on input line 11.
LaTeX Font Info:    Try loading font information for OT1+ptm on input line 11.

("C:\Program Files (x86)\MiKTeX 2.9\tex\latex\psnfss\ot1ptm.fd"
File: ot1ptm.fd 2001/06/04 font definitions for OT1/ptm.
)
("C:\Program Files (x86)\MiKTeX 2.9\tex\context\base\supp-pdf.mkii"
[Loading MPS to PDF converter (version 2006.09.02).]
\scratchcounter=\count106
\scratchdimen=\dimen121
\scratchbox=\box33
\nofMPsegments=\count107
\nofMParguments=\count108
\everyMPshowfont=\toks30
\MPscratchCnt=\count109
\MPscratchDim=\dimen122
\MPnumerator=\count110
\makeMPintoPDFobject=\count111
\everyMPtoPDFconversion=\toks31
)
Package crop Info: requested driver: `' on input line 11.
Package crop Info: detected driver: `pdftex' on input line 11.
Package crop Info: using `pdftex' graphics driver on input line 11.
LaTeX Font Info:    Try loading font information for OT1+phv on input line 28.
 ("C:\Program Files (x86)\MiKTeX 2.9\tex\latex\psnfss\ot1phv.fd"
File: ot1phv.fd 2001/06/04 scalable font definitions for OT1/phv.
)
LaTeX Font Info:    Font shape `OT1/phv/m/it' in size <9> not available
(Font)              Font shape `OT1/phv/m/sl' tried instead on input line 28.
LaTeX Font Info:    Font shape `OT1/phv/bx/it' in size <9> not available
(Font)              Font shape `OT1/phv/b/it' tried instead on input line 28.
LaTeX Font Info:    Font shape `OT1/phv/b/it' in size <9> not available
(Font)              Font shape `OT1/phv/b/sl' tried instead on input line 28.
LaTeX Font Info:    Font shape `OT1/phv/bx/it' in size <19> not available
(Font)              Font shape `OT1/phv/b/it' tried instead on input line 28.
LaTeX Font Info:    Font shape `OT1/phv/b/it' in size <19> not available
(Font)              Font shape `OT1/phv/b/sl' tried instead on input line 28.
LaTeX Font Info:    Font shape `OT1/phv/m/it' in size <8> not available
(Font)              Font shape `OT1/phv/m/sl' tried instead on input line 28.
LaTeX Font Info:    Font shape `OT1/phv/bx/n' in size <9> not available
(Font)              Font shape `OT1/phv/b/n' tried instead on input line 28.
LaTeX Font Info:    Font shape `OT1/phv/bx/n' in size <16> not available
(Font)              Font shape `OT1/phv/b/n' tried instead on input line 28.
LaTeX Font Info:    Calculating math sizes for size <13> on input line 28.


LaTeX Font Warning: Font shape `OT1/cmr/m/n' in size <13> not available
(Font)              size <12> substituted on input line 28.


LaTeX Font Warning: Font shape `OT1/cmr/m/n' in size <6.5> not available
(Font)              size <6> substituted on input line 28.


LaTeX Font Warning: Font shape `OML/cmm/m/it' in size <13> not available
(Font)              size <12> substituted on input line 28.


LaTeX Font Warning: Font shape `OML/cmm/m/it' in size <6.5> not available
(Font)              size <6> substituted on input line 28.


LaTeX Font Warning: Font shape `OMS/cmsy/m/n' in size <13> not available
(Font)              size <12> substituted on input line 28.


LaTeX Font Warning: Font shape `OMS/cmsy/m/n' in size <6.5> not available
(Font)              size <6> substituted on input line 28.

LaTeX Font Info:    Try loading font information for U+msa on input line 28.
("C:\Program Files (x86)\MiKTeX 2.9\tex\latex\amsfonts\umsa.fd"
File: umsa.fd 2009/06/22 v3.00 AMS symbols A
)
LaTeX Font Info:    Try loading font information for U+msb on input line 28.

("C:\Program Files (x86)\MiKTeX 2.9\tex\latex\amsfonts\umsb.fd"
File: umsb.fd 2009/06/22 v3.00 AMS symbols B
)
LaTeX Font Info:    Calculating math sizes for size <9.09996> on input line 28.


LaTeX Font Warning: Font shape `OT1/cmr/m/n' in size <4.54997> not available
(Font)              size <5> substituted on input line 28.


LaTeX Font Warning: Font shape `OML/cmm/m/it' in size <4.54997> not available
(Font)              size <5> substituted on input line 28.


LaTeX Font Warning: Font shape `OMS/cmsy/m/n' in size <4.54997> not available
(Font)              size <5> substituted on input line 28.


LaTeX Font Warning: Font shape `OT1/cmr/m/n' in size <7.5> not available
(Font)              size <7> substituted on input line 28.


LaTeX Font Warning: Font shape `OML/cmm/m/it' in size <7.5> not available
(Font)              size <7> substituted on input line 28.


LaTeX Font Warning: Font shape `OMS/cmsy/m/n' in size <7.5> not available
(Font)              size <7> substituted on input line 28.


Underfull \hbox (badness 10000) detected at line 28
[]
 []

LaTeX Font Info:    Font shape `OT1/phv/bx/n' in size <10> not available
(Font)              Font shape `OT1/phv/b/n' tried instead on input line 32.
LaTeX Font Info:    Font shape `OT1/ptm/bx/n' in size <9> not available
(Font)              Font shape `OT1/ptm/b/n' tried instead on input line 49.
LaTeX Font Info:    Font shape `OT1/ptm/bx/n' in size <8> not available
(Font)              Font shape `OT1/ptm/b/n' tried instead on input line 65.

Underfull \vbox (badness 10000) has occurred while \output is active []

LaTeX Font Info:    Try loading font information for OMS+phv on input line 100.


("C:\Program Files (x86)\MiKTeX 2.9\tex\latex\psnfss\omsphv.fd"
File: omsphv.fd 
)
LaTeX Font Info:    Font shape `OMS/phv/m/n' in size <7> not available
(Font)              Font shape `OMS/cmsy/m/n' tried instead on input line 100.
 [1

{C:/ProgramData/MiKTeX/2.9/pdftex/config/pdftex.map}


]
<Figure_S1.jpg, id=19, 858.20625pt x 1104.125pt>
File: Figure_S1.jpg Graphic file (type jpg)
 <use Figure_S1.jpg>
Package pdftex.def Info: Figure_S1.jpg used on input line 125.
(pdftex.def)             Requested size: 246.96277pt x 317.7283pt.

Overfull \hbox (3.96277pt too wide) in paragraph at lines 125--126
 [][] 
 []

LaTeX Font Info:    Font shape `OT1/phv/bx/n' in size <8> not available
(Font)              Font shape `OT1/phv/b/n' tried instead on input line 139.
LaTeX Font Info:    Font shape `OT1/phv/bx/it' in size <8> not available
(Font)              Font shape `OT1/phv/b/it' tried instead on input line 139.
LaTeX Font Info:    Font shape `OT1/phv/b/it' in size <8> not available
(Font)              Font shape `OT1/phv/b/sl' tried instead on input line 139.

Overfull \hbox (261.0pt too wide) has occurred while \output is active
[][] 
 []


Overfull \vbox (1.0pt too high) has occurred while \output is active []


Overfull \hbox (261.0pt too wide) has occurred while \output is active
[][] 
 []

[2] <Figure_S2.jpg, id=24, 2447.1425pt x 2819.53375pt>
File: Figure_S2.jpg Graphic file (type jpg)
 <use Figure_S2.jpg>
Package pdftex.def Info: Figure_S2.jpg used on input line 159.
(pdftex.def)             Requested size: 453.59692pt x 522.59511pt.

Underfull \vbox (badness 10000) has occurred while \output is active []

Extra height:33.94843pt when 581.22926pt

Underfull \vbox (badness 10000) has occurred while \output is active []

Extra height:33.94843pt when 582.22926pt

Underfull \vbox (badness 10000) has occurred while \output is active []

Extra height:33.94843pt when 583.22926pt

Underfull \vbox (badness 10000) has occurred while \output is active []

Extra height:33.94843pt when 584.22926pt

Underfull \vbox (badness 10000) has occurred while \output is active []

Extra height:33.94843pt when 585.22926pt

Underfull \vbox (badness 10000) has occurred while \output is active []

Extra height:33.94843pt when 586.22926pt
Extra height:0.0pt when 587.22926pt
(2)Left:587.22926pt Right:570.89685pt Output:587.22926pt
- LAST -
Extra skip:0.0pt
Left:587.22926pt
Right:570.89685pt
Output:587.22926pt

Overfull \hbox (261.0pt too wide) has occurred while \output is active
[][] 
 []


Overfull \vbox (1.0pt too high) has occurred while \output is active []

 [3 <C:/Users/Fernando/Presentations/OpticalFlowLSM-2012/reviewsBioinformatics2
/finalResubmissionSupplementary/Figure_S1.jpg>]
Underfull \vbox (badness 10000) has occurred while \output is active []


Overfull \hbox (261.0pt too wide) has occurred while \output is active
[][] 
 []


Overfull \vbox (1.0pt too high) has occurred while \output is active []


Overfull \hbox (261.0pt too wide) has occurred while \output is active
[][] 
 []

[4 <C:/Users/Fernando/Presentations/OpticalFlowLSM-2012/reviewsBioinformatics2/
finalResubmissionSupplementary/Figure_S2.jpg>]
(C:\Users\Fernando\Presentations\OpticalFlowLSM-2012\reviewsBioinformatics2\fin
alResubmissionSupplementary\OpticalFlow-SupplementaryMaterials.aux)

LaTeX Font Warning: Size substitutions with differences
(Font)              up to 1.0pt have occurred.

 ) 
Here is how much of TeX's memory you used:
 2939 strings out of 494045
 38076 string characters out of 3145959
 111580 words of memory out of 3000000
 6162 multiletter control sequences out of 15000+200000
 44594 words of font info for 96 fonts, out of 3000000 for 9000
 719 hyphenation exceptions out of 8191
 36i,11n,26p,1892b,302s stack positions out of 5000i,500n,10000p,200000b,50000s
{C:/Program Files (x86)/MiKTeX 2.9/fonts/enc/dvips/fontname/8r.enc}<C:/Progra
m Files (x86)/MiKTeX 2.9/fonts/type1/public/amsfonts/cm/cmmi6.pfb><C:/Program F
iles (x86)/MiKTeX 2.9/fonts/type1/public/amsfonts/cm/cmmi8.pfb><C:/Program File
s (x86)/MiKTeX 2.9/fonts/type1/public/amsfonts/cm/cmmi9.pfb><C:/Program Files (
x86)/MiKTeX 2.9/fonts/type1/public/amsfonts/cm/cmr6.pfb><C:/Program Files (x86)
/MiKTeX 2.9/fonts/type1/public/amsfonts/cm/cmr7.pfb><C:/Program Files (x86)/MiK
TeX 2.9/fonts/type1/public/amsfonts/cm/cmr8.pfb><C:/Program Files (x86)/MiKTeX 
2.9/fonts/type1/public/amsfonts/cm/cmr9.pfb><C:/Program Files (x86)/MiKTeX 2.9/
fonts/type1/public/amsfonts/cm/cmsy6.pfb><C:/Program Files (x86)/MiKTeX 2.9/fon
ts/type1/public/amsfonts/cm/cmsy7.pfb><C:/Program Files (x86)/MiKTeX 2.9/fonts/
type1/public/amsfonts/cm/cmsy9.pfb><C:/Program Files (x86)/MiKTeX 2.9/fonts/typ
e1/urw/helvetic/uhvb8a.pfb><C:/Program Files (x86)/MiKTeX 2.9/fonts/type1/urw/h
elvetic/uhvbo8a.pfb><C:/Program Files (x86)/MiKTeX 2.9/fonts/type1/urw/helvetic
/uhvr8a.pfb><C:/Program Files (x86)/MiKTeX 2.9/fonts/type1/urw/helvetic/uhvro8a
.pfb><C:/Program Files (x86)/MiKTeX 2.9/fonts/type1/urw/times/utmb8a.pfb><C:/Pr
ogram Files (x86)/MiKTeX 2.9/fonts/type1/urw/times/utmr8a.pfb><C:/Program Files
 (x86)/MiKTeX 2.9/fonts/type1/urw/times/utmri8a.pfb>
Output written on OpticalFlow-SupplementaryMaterials.pdf (4 pages, 1371392 byte
s).
PDF statistics:
 86 PDF objects out of 1000 (max. 8388607)
 0 named destinations out of 1000 (max. 500000)
 11 words of extra memory for PDF output out of 10000 (max. 10000000)
